# Supplementary material for: Comprehensive Echocardiographic Assessment in Moderate Aortic Stenosis with Preserved Ejection Fraction Using Two-Dimensional Speckle-Tracking Echocardiography: Association with Functional Capacity
Source: J Clin Med. 2025 Nov 14;14(22):8065. doi: 10.3390/jcm14228065 (PMC12653056; doi:10.3390/jcm14228065)
Supplement: Supplementary file 1 [file jcm-14-08065-s001.zip]

Archive with 1 entries (1 files):
- jcm-3954203-supplementary.pdf
